# Supplementary material for: Assessment of the Content of Glycoalkaloids in Potato Snacks Made from Colored Potatoes, Resulting from the Action of Organic Acids and Thermal Processing
Source: Foods. 2024 May 29;13(11):1712. doi: 10.3390/foods13111712 (PMC11172196; doi:10.3390/foods13111712)
Supplement: Supplementary file 1 [file foods-13-01712-s001.zip]

Archive with 1 entries (1 files):
- foods-3018934-supplementary.pdf
